# Supplementary material for: Efficacy and safety of underwater endoscopic mucosal resection for ≤20 mm superficial non-ampullary duodenal epithelial tumors: Systematic review and meta-analysis
Source: Front Med (Lausanne). 2023 Jan 6;9:1077806. doi: 10.3389/fmed.2022.1077806 (PMC9853979; doi:10.3389/fmed.2022.1077806)
Supplement: Supplementary Figure 1 — Forest plot, Intraoperative bleeding rate. [file Data_Sheet_1.zip]

Archive with 5 entries (5 files):
- tif-+/Supplementary Figure 1.tif
- tif-+/Supplementary Figure 2.tif
- tif-+/Supplementary Figure 3.tif
- tif-+/Supplementary Figure 4.tif
- tif-+/Supplementary Figure 5.tif
